# Supplementary material for: Anti-Inflammatory and Antiatopic Effects of Rorippa cantoniensis (Lour.) Ohwi in RAW 264.7 and HaCaT Cells
Source: Molecules. 2023 Jul 17;28(14):5463. doi: 10.3390/molecules28145463 (PMC10383606; doi:10.3390/molecules28145463)
Supplement: Supplementary file 1 [file molecules-28-05463-s001.zip]

Archive with 1 entries (1 files):
- molecules-2441091-supplementary.pdf
